# Supplementary material for: Analysis and control of the dynamical response of a higher order drifting oscillator
Source: Proc Math Phys Eng Sci. 2018 Feb 21;474(2210):20170500. doi: 10.1098/rspa.2017.0500 (PMC5832829; doi:10.1098/rspa.2017.0500)
Supplement: Code.zip [file rspa20170500supp1.zip]

Archive with 21 entries (21 files):
- Df_Dpar.m
- Df_Dsvar.m
- Dg_Dpar.m
- Dg_Dsvar.m
- Dh_Dpar.m
- Dh_Dsvar.m
- event_funcs.m
- gr_C.m
- make0.m
- make0b.m
- make0c.m
- make1.m
- make1a.m
- make1b.m
- make1c.m
- make2.m
- make2b.m
- make3.m
- reset_funcs.m
- ROP.m
- vec_fields.m
