# Supplementary material for: Analysis and control of the dynamical response of a higher order drifting oscillator
Source: Proc Math Phys Eng Sci. 2018 Feb 21;474(2210):20170500. doi: 10.1098/rspa.2017.0500 (PMC5832829; doi:10.1098/rspa.2017.0500)
Supplement: Code.zip [file rspa20170500supp1.zip › Df_Dpar.m]

function J = Df_Dpar(x,par,mode)

z1=x(1,:);
w1=x(2,:);
z2=x(3,:);
w2=x(4,:);
z3=x(5,:);
ux=x(6,:);
uy=x(7,:);

al=par(1,:);b=par(2,:);beta=par(3,:);ga=par(4,:);xi=par(5,:);
a=par(6,:);om=par(8,:);phi=par(9,:);kp=par(10,:);d=par(11,:);

[N,MM]=size(x);
[P,MM]=size(par);
J=zeros(N,P,numel(x(1,:)));

switch mode
  case {'NC'}
    J(2,1,:)=b - beta.*(z1 - z2) - 2.*ga.*xi.*(w1 - w2);
    J(2,2,:)=al;
    J(2,3,:)=-al.*(z1 - z2);
    J(4,3,:)=z1 - z2;
    J(2,4,:)=-2.*al.*xi.*(w1 - w2);
    J(4,4,:)=2.*xi.*(w1 - w2);
    J(2,5,:)=-2.*al.*ga.*(w1 - w2);
    J(4,5,:)=2.*ga.*(w1 - w2);
    J(5,5,:)=z3./(2.*xi.^2);
    J(4,6,:)=uy.*cos(phi) - ux.*sin(phi);
    J(6,8,:)=uy;
    J(7,8,:)=-ux;
    J(4,9,:)=-a.*(ux.*cos(phi) + uy.*sin(phi));
    J(4,10,:)=-z2;
  case {'CWoP'}
    J(2,1,:)=b - beta.*(z1 - z2) - 2.*ga.*xi.*(w1 - w2);
    J(2,2,:)=al;
    J(2,3,:)=-al.*(z1 - z2);
    J(4,3,:)=z1 - z2;
    J(2,4,:)=-2.*al.*xi.*(w1 - w2);
    J(4,4,:)=2.*xi.*(w1 - w2);
    J(2,5,:)=-2.*al.*ga.*(w1 - w2);
    J(4,5,:)=2.*ga.*(w1 - w2) - 2.*w2;
    J(4,6,:)=uy.*cos(phi) - ux.*sin(phi);
    J(6,8,:)=uy;
    J(7,8,:)=-ux;
    J(4,9,:)=-a.*(ux.*cos(phi) + uy.*sin(phi));
    J(4,10,:)=-z2;
  case {'CWP'}
    J(2,1,:)=b - beta.*(z1 - z2) - 2.*ga.*xi.*(w1 - w2);
    J(2,2,:)=al;
    J(2,3,:)=-al.*(z1 - z2);
    J(4,3,:)=z1 - z2;
    J(2,4,:)=-2.*al.*xi.*(w1 - w2);
    J(4,4,:)=2.*xi.*(w1 - w2);
    J(1,5,:)=(z3 - 1)./(2.*xi.^2);
    J(2,5,:)=-2.*al.*ga.*(w1 - w2);
    J(3,5,:)=(z3 - 1)./(2.*xi.^2);
    J(4,5,:)=2.*ga.*(w1 - w2);
    J(5,5,:)=(z3 - 1)./(2.*xi.^2);
    J(4,6,:)=uy.*cos(phi) - ux.*sin(phi);
    J(6,8,:)=uy;
    J(7,8,:)=-ux;
    J(4,9,:)=-a.*(ux.*cos(phi) + uy.*sin(phi));
    J(4,10,:)=-z2;
end
