# Supplementary material for: Analysis and control of the dynamical response of a higher order drifting oscillator
Source: Proc Math Phys Eng Sci. 2018 Feb 21;474(2210):20170500. doi: 10.1098/rspa.2017.0500 (PMC5832829; doi:10.1098/rspa.2017.0500)
Supplement: Code.zip [file rspa20170500supp1.zip › Df_Dsvar.m]

function J = Df_Dsvar(x,par,mode)

z1=x(1,:);
w1=x(2,:);
z2=x(3,:);
w2=x(4,:);
z3=x(5,:);
ux=x(6,:);
uy=x(7,:);

al=par(1,:);b=par(2,:);beta=par(3,:);ga=par(4,:);xi=par(5,:);
a=par(6,:);om=par(8,:);phi=par(9,:);kp=par(10,:);d=par(11,:);

[N,MM]=size(x);
J=zeros(N,N,numel(x(1,:)));

switch mode
  case {'NC'}
    J(2,1,:)=-al.*beta;
    J(4,1,:)=beta;
    J(1,2,:)=1;
    J(2,2,:)=-2.*al.*ga.*xi;
    J(4,2,:)=2.*ga.*xi;
    J(2,3,:)=al.*beta;
    J(4,3,:)=- beta - kp;
    J(2,4,:)=2.*al.*ga.*xi;
    J(3,4,:)=1;
    J(4,4,:)=-2.*ga.*xi;
    J(5,5,:)=-1./(2.*xi);
    J(4,6,:)=-a.*sin(phi);
    J(6,6,:)=- 3.*ux.^2 - uy.^2 + 1;
    J(7,6,:)=- om - 2.*ux.*uy;
    J(4,7,:)=a.*cos(phi);
    J(6,7,:)=om - 2.*ux.*uy;
    J(7,7,:)=- ux.^2 - 3.*uy.^2 + 1;
  case {'CWoP'}
    J(2,1,:)=-al.*beta;
    J(4,1,:)=beta;
    J(1,2,:)=1;
    J(2,2,:)=-2.*al.*ga.*xi;
    J(4,2,:)=2.*ga.*xi;
    J(2,3,:)=al.*beta;
    J(4,3,:)=- beta - kp;
    J(2,4,:)=2.*al.*ga.*xi;
    J(3,4,:)=1;
    J(4,4,:)=-2.*xi.*(ga + 1);
    J(5,4,:)=1;
    J(4,5,:)=-1;
    J(4,6,:)=-a.*sin(phi);
    J(6,6,:)=- 3.*ux.^2 - uy.^2 + 1;
    J(7,6,:)=- om - 2.*ux.*uy;
    J(4,7,:)=a.*cos(phi);
    J(6,7,:)=om - 2.*ux.*uy;
    J(7,7,:)=- ux.^2 - 3.*uy.^2 + 1;
  case {'CWP'}
    J(2,1,:)=-al.*beta;
    J(4,1,:)=beta;
    J(1,2,:)=1;
    J(2,2,:)=-2.*al.*ga.*xi;
    J(4,2,:)=2.*ga.*xi;
    J(2,3,:)=al.*beta;
    J(4,3,:)=- beta - kp;
    J(1,4,:)=-1;
    J(2,4,:)=2.*al.*ga.*xi;
    J(4,4,:)=-2.*ga.*xi;
    J(1,5,:)=-1./(2.*xi);
    J(3,5,:)=-1./(2.*xi);
    J(5,5,:)=-1./(2.*xi);
    J(4,6,:)=-a.*sin(phi);
    J(6,6,:)=- 3.*ux.^2 - uy.^2 + 1;
    J(7,6,:)=- om - 2.*ux.*uy;
    J(4,7,:)=a.*cos(phi);
    J(6,7,:)=om - 2.*ux.*uy;
    J(7,7,:)=- ux.^2 - 3.*uy.^2 + 1;
end
