# Supplementary material for: Analysis and control of the dynamical response of a higher order drifting oscillator
Source: Proc Math Phys Eng Sci. 2018 Feb 21;474(2210):20170500. doi: 10.1098/rspa.2017.0500 (PMC5832829; doi:10.1098/rspa.2017.0500)
Supplement: Code.zip [file rspa20170500supp1.zip › Dg_Dpar.m]

function J = Dg_Dpar(x,par,mode)

[N,MM]=size(x);
[P,MM]=size(par);
J=zeros(N,P,numel(x(1,:)));
