# Supplementary material for: Analysis and control of the dynamical response of a higher order drifting oscillator
Source: Proc Math Phys Eng Sci. 2018 Feb 21;474(2210):20170500. doi: 10.1098/rspa.2017.0500 (PMC5832829; doi:10.1098/rspa.2017.0500)
Supplement: Code.zip [file rspa20170500supp1.zip › Dh_Dpar.m]

function J = Dh_Dpar(x,par,event)

z1=x(1,:);
w1=x(2,:);
z2=x(3,:);
w2=x(4,:);
z3=x(5,:);
ux=x(6,:);
uy=x(7,:);

al=par(1,:);b=par(2,:);beta=par(3,:);ga=par(4,:);xi=par(5,:);
a=par(6,:);om=par(8,:);phi=par(9,:);kp=par(10,:);d=par(11,:);

[P,MM]=size(par);
J=zeros(1,P,numel(x(1,:)));

switch event
  case {'imp'}    
    J(1,11,:)=-1;  
  case {'prog'}    
    J(1,5,:)=2.*w2;    
  case {'conlost'}         
    J(1,5,:)=2.*w2;  
  case {'der0'}      
    J(1,3,:)=z1 - z2;    
    J(1,4,:)=2*xi.*(w1 - w2);    
    J(1,5,:)=2*ga.*(w1 - w2) - 2*w2;    
    J(1,6,:)=uy.*cos(phi) - ux.*sin(phi);    
    J(1,9,:)=-a.*(ux.*cos(phi) + uy.*sin(phi));    
    J(1,10,:)=-z2;
end
