# Supplementary material for: Analysis and control of the dynamical response of a higher order drifting oscillator
Source: Proc Math Phys Eng Sci. 2018 Feb 21;474(2210):20170500. doi: 10.1098/rspa.2017.0500 (PMC5832829; doi:10.1098/rspa.2017.0500)
Supplement: Code.zip [file rspa20170500supp1.zip › Dh_Dsvar.m]

function J = Dh_Dsvar(x,par,event)

z1=x(1,:);
w1=x(2,:);
z2=x(3,:);
w2=x(4,:);
z3=x(5,:);
ux=x(6,:);
uy=x(7,:);

al=par(1,:);b=par(2,:);beta=par(3,:);ga=par(4,:);xi=par(5,:);
a=par(6,:);om=par(8,:);phi=par(9,:);kp=par(10,:);d=par(11,:);

[N,MM]=size(x);
J=zeros(1,N,numel(x(1,:)));

switch event
  case {'imp'}   
    J(1,3,:)=1;    
    J(1,5,:)=-1;
  case {'prog'}    
    J(1,4,:)=2.*xi;    
    J(1,5,:)=1; 
  case {'conlost'}    
    J(1,4,:)=2.*xi;    
    J(1,5,:)=1; 
  case {'der0'}    
    J(1,1,:)=beta;   
    J(1,2,:)=2*ga.*xi;    
    J(1,3,:)=- beta - kp; 
    J(1,4,:)=-2*xi.*(ga + 1);    
    J(1,5,:)=-1; 
    J(1,6,:)=-a.*sin(phi);    
    J(1,7,:)=a.*cos(phi);  
end
