# Supplementary material for: Analysis and control of the dynamical response of a higher order drifting oscillator
Source: Proc Math Phys Eng Sci. 2018 Feb 21;474(2210):20170500. doi: 10.1098/rspa.2017.0500 (PMC5832829; doi:10.1098/rspa.2017.0500)
Supplement: Code.zip [file rspa20170500supp1.zip › event_funcs.m]

function y = event_funcs(x,par,event)

z1=x(1,:);z2=x(3,:);w1=x(2,:);w2=x(4,:);z3=x(5,:);uy=x(7,:);ux=x(6,:);
beta=par(3,:);ga=par(4,:);xi=par(5,:);a=par(6,:);phi=par(9,:);kp=par(10,:);d=par(11,:);

switch event
  case {'imp'}      
    y=z2-z3-d;
  case {'prog'}      
    y=2.*xi.*w2+z3-1;
  case {'conlost'}      
    y=2.*xi.*w2+z3;
  case {'der0'}      
    y=beta.*(z1 - z2) - kp.*z2 - 2.*w2.*xi - z3 + a.*(uy.*cos(phi) - ux.*sin(phi)) + 2.*ga.*xi.*(w1 - w2);
end
