# Supplementary material for: Analysis and control of the dynamical response of a higher order drifting oscillator
Source: Proc Math Phys Eng Sci. 2018 Feb 21;474(2210):20170500. doi: 10.1098/rspa.2017.0500 (PMC5832829; doi:10.1098/rspa.2017.0500)
Supplement: Code.zip [file rspa20170500supp1.zip › gr_C.m]

function [data, y] = gr_C(prob,data,u)

x=u(1:7,1);
par=u(8:end,1);

w2=x(4,:);z3=x(5,:);

xi=par(5,:);

y=2.*xi.*w2+z3-1;
