# Supplementary material for: Analysis and control of the dynamical response of a higher order drifting oscillator
Source: Proc Math Phys Eng Sci. 2018 Feb 21;474(2210):20170500. doi: 10.1098/rspa.2017.0500 (PMC5832829; doi:10.1098/rspa.2017.0500)
Supplement: Code.zip [file rspa20170500supp1.zip › make1.m]

clear;clc;close all;

prob_name='VIBIMP1';
delete(strcat('data\',prob_name,'\*.mat'));

prob=coco_prob();
prob=coco_set(prob,'cont','ItMX',10000,'h_min',0.001,'h_max',0.007,'h0',0.005,'NPR',2000);
prob=coco_set(prob,'coll','NTST',20,'NCOL',4);

prob=ode_hspo2hspo(prob,'','VIBIMP0',6);

fprintf('\n Run=''%s'': Continue family of multi-segment periodic orbits.\n',prob_name);

[data1,uidx1]=coco_get_func_data(prob,'hspo.orb.bvp.seg1.coll','data','uidx');
maps1=data1.coll_seg.maps;
prob=coco_add_pars(prob,'pars1',uidx1(maps1.T_idx),'T1','active');

[data2,uidx2]=coco_get_func_data(prob,'hspo.orb.bvp.seg2.coll','data','uidx');
maps2=data2.coll_seg.maps;
prob=coco_add_pars(prob,'pars2',uidx2(maps2.T_idx),'T2','active');

[data3,uidx3]=coco_get_func_data(prob,'hspo.orb.bvp.seg3.coll','data','uidx');
maps3=data3.coll_seg.maps;
prob=coco_add_pars(prob,'pars3',uidx3(maps3.T_idx),'T3','active');

[data4,uidx4]=coco_get_func_data(prob,'hspo.orb.bvp.seg4.coll','data','uidx');
maps4=data4.coll_seg.maps;
prob=coco_add_pars(prob,'pars4',uidx4(maps4.T_idx),'T4','active');

[data,uidx]=coco_get_func_data(prob,'hspo.orb.bvp','data','uidx');
maps=data.bvp_bc;

prob=coco_add_func(prob,'P1',@ROP,{data data1 data2 data3 data4},'regular','ROP','uidx',[uidx(maps.T_idx); uidx(maps.p_idx); uidx1(maps1.xbp_idx); uidx2(maps2.xbp_idx); uidx3(maps3.xbp_idx); uidx4(maps4.xbp_idx)]);

coco(prob,prob_name,[],1,{'b' 'ROP' 'T1' 'T2' 'T3' 'T4'},{[0 1.5] [0 100] [0 100] [0 100] [1e-8 100] [0 100]});


%Plot Bifurcation Diagram

bd=coco_bd_read(prob_name);
vert=coco_bd_col(bd,'ROP');
hor=coco_bd_col(bd,'b');
plot(hor,vert,'.-')

hold on
idx=coco_bd_idxs(bd,'BP');
plot(hor(idx),vert(idx),'X','color','r');
text(hor(idx),vert(idx),' BP','VerticalAlignment','bottom')
idx=coco_bd_idxs(bd,'SN');
plot(hor(idx),vert(idx),'X','color','r');
text(hor(idx),vert(idx),' SN','VerticalAlignment','bottom')
idx=coco_bd_idxs(bd,'PD');
plot(hor(idx),vert(idx),'X','color','r');
text(hor(idx),vert(idx),' PD','VerticalAlignment','bottom')
idx=coco_bd_idxs(bd,'TR');
plot(hor(idx),vert(idx),'X','color','r');
text(hor(idx),vert(idx),' TR','VerticalAlignment','bottom')
idx=coco_bd_idxs(bd,'GR');
plot(hor(idx),vert(idx),'X','color','r');
text(hor(idx),vert(idx),' GR','VerticalAlignment','bottom')
idx=coco_bd_idxs(bd,'UZ');
plot(hor(idx),vert(idx),'X','color','r');
text(hor(idx),vert(idx),' UZ','VerticalAlignment','bottom')


%Plot Solution

% lab=1;
% 
% sol=hspo_read_solution('',prob_name,lab);
% 
% figure;
% hold on;
% for i=1:length(sol.tbp)
%     plot(sol.xbp{i}(:,1), sol.xbp{i}(:,2));
% end
% 
% figure;
% hold on;
% Tshift=0;
% for i=1:length(sol.tbp)
%     plot(sol.tbp{i}(:,1)+Tshift,sol.xbp{i}(:,1)-sol.xbp{i}(:,3));
%     Tshift=Tshift+sol.T{i};
% end
