# Supplementary material for: Analysis and control of the dynamical response of a higher order drifting oscillator
Source: Proc Math Phys Eng Sci. 2018 Feb 21;474(2210):20170500. doi: 10.1098/rspa.2017.0500 (PMC5832829; doi:10.1098/rspa.2017.0500)
Supplement: Code.zip [file rspa20170500supp1.zip › make2.m]

clear;clc;close all;

prob_name='VIBIMP2';
delete(strcat('data\',prob_name,'\*.mat'));

p0N(1,1)={'al'}   ;p0(1,1)=0.1;         
p0N(2,1)={'b'}    ;p0(2,1)=0.13;
p0N(3,1)={'beta'} ;p0(3,1)=0.1;
p0N(4,1)={'ga'}   ;p0(4,1)=1;
p0N(5,1)={'xi'}   ;p0(5,1)=0.05;
p0N(6,1)={'a'}    ;p0(6,1)=0.35;
p0N(7,1)={'void'} ;p0(7,1)=0;
p0N(8,1)={'om'}   ;p0(8,1)=0.53;
p0N(9,1)={'phi'}  ;p0(9,1)=0;
p0N(10,1)={'kp'}  ;p0(10,1)=0;         
p0N(11,1)={'d'}   ;p0(11,1)=0.02;

modes={ 'NC'  'CWoP'};
events={'imp' 'conlost'};
resets=modes;

[t1,x1]=ode45(@(t,x) vec_fields(x,p0,'NC'),[0 9.512768040355850],[-1.0852760293	0.0608754949	0.1979108675	-1.2148402775	0.1779108675	0.0540980509	-0.9985356209]');
[t2,x2]=ode45(@(t,x) vec_fields(x,p0,'CWoP'),[0 2.342298576964050],[-1.1815739914	-0.019421009	0.02001	1.423313436	0	0.96235621	-0.2717911114]');

t0={t1 t2};
x0={x1 x2};

plot(x1(:,3),x1(:,4),x2(:,3),x2(:,4));

hspo_args={{@vec_fields,@event_funcs,@reset_funcs},{@Df_Dsvar,@Dh_Dsvar,@Dg_Dsvar},{@Df_Dpar,@Dh_Dpar,@Dg_Dpar},modes,events,resets,t0,x0,p0N',p0};

prob=coco_prob();
prob=coco_set(prob,'cont','ItMX',500,'h_min',0.08,'h_max',0.9,'h0',0.1,'NPR',10);
prob=coco_set(prob,'coll','NTST',20,'NCOL',4);

prob=ode_isol2hspo(prob,'',hspo_args{:});

fprintf('\n Run=''%s'': Continue family of multi-segment periodic orbits.\n',prob_name);

[data1,uidx1]=coco_get_func_data(prob,'hspo.orb.bvp.seg1.coll','data','uidx');
maps1=data1.coll_seg.maps;
prob=coco_add_pars(prob,'pars1',uidx1(maps1.T_idx),'T1','active');

[data2,uidx2]=coco_get_func_data(prob,'hspo.orb.bvp.seg2.coll','data','uidx');
maps2=data2.coll_seg.maps;
prob=coco_add_pars(prob,'pars2',uidx2(maps2.T_idx),'T2','active');

[data,uidx]=coco_get_func_data(prob,'hspo.orb.bvp','data','uidx');
maps=data.bvp_bc;

coco(prob,prob_name,[],1,{'b' 'T1' 'T2'},{[0 0.135542807932801] [0 100] [0 100]});


%Plot Bifurcation Diagram

bd=coco_bd_read(prob_name);
vert=coco_bd_col(bd,'||U||');
hor=coco_bd_col(bd,'b');
plot(hor,vert,'.-')

hold on
idx=coco_bd_idxs(bd,'BP');
plot(hor(idx),vert(idx),'X','color','r');
text(hor(idx),vert(idx),' BP','VerticalAlignment','bottom')
idx=coco_bd_idxs(bd,'SN');
plot(hor(idx),vert(idx),'X','color','r');
text(hor(idx),vert(idx),' SN','VerticalAlignment','bottom')
idx=coco_bd_idxs(bd,'PD');
plot(hor(idx),vert(idx),'X','color','r');
text(hor(idx),vert(idx),' PD','VerticalAlignment','bottom')
idx=coco_bd_idxs(bd,'TR');
plot(hor(idx),vert(idx),'X','color','r');
text(hor(idx),vert(idx),' TR','VerticalAlignment','bottom')
idx=coco_bd_idxs(bd,'GR');
plot(hor(idx),vert(idx),'X','color','r');
text(hor(idx),vert(idx),' GR','VerticalAlignment','bottom')
idx=coco_bd_idxs(bd,'UZ');
plot(hor(idx),vert(idx),'X','color','r');
text(hor(idx),vert(idx),' UZ','VerticalAlignment','bottom')


%Plot Solution

% lab=1;
% 
% sol=hspo_read_solution('',prob_name,lab);
% 
% figure;
% hold on;
% for i=1:length(sol.tbp)
%     plot(sol.xbp{i}(:,1), sol.xbp{i}(:,2));
% end
% 
% figure;
% hold on;
% Tshift=0;
% for i=1:length(sol.tbp)
%     plot(sol.tbp{i}(:,1)+Tshift,sol.xbp{i}(:,1)-sol.xbp{i}(:,3));
%     Tshift=Tshift+sol.T{i};
% end
