# Supplementary material for: Analysis and control of the dynamical response of a higher order drifting oscillator
Source: Proc Math Phys Eng Sci. 2018 Feb 21;474(2210):20170500. doi: 10.1098/rspa.2017.0500 (PMC5832829; doi:10.1098/rspa.2017.0500)
Supplement: Code.zip [file rspa20170500supp1.zip › ROP.m]

function [data, y] = ROP(prob,data,u)

nsegs=data{1}.data.nsegs;
pdim=data{1}.data.bc_data.data.hspo_orb.pdim;

T(1:nsegs)=u(1:nsegs);
par=u(nsegs+1:nsegs+pdim);
U=u(nsegs+pdim+1:end);

Vel=zeros(length(U)/7,1);
xi=par(5);
d=par(11);

for i=1:length(U)/7
    if U(3+7*(i-1))-U(5+7*(i-1))-d>-1e-8 && 2*xi*U(4+7*(i-1))+U(5+7*(i-1))-1>1e-8
        Vel(i)=U(4+7*(i-1))+(U(5+7*(i-1))-1)/(2*xi);
    end
end

Tshift=0;
j=1;
for i=1:nsegs
    N=length(data{i+1}.data.coll_seg.mesh.tbp);
    t(j:j+N-1)=T(i)*data{i+1}.data.coll_seg.mesh.tbp+Tshift;
    Tshift=Tshift+T(i);
    j=j+N;
end

Per=sum(T);
y=trapz(t,Vel)/Per;
