# Supplementary material for: Analysis and control of the dynamical response of a higher order drifting oscillator
Source: Proc Math Phys Eng Sci. 2018 Feb 21;474(2210):20170500. doi: 10.1098/rspa.2017.0500 (PMC5832829; doi:10.1098/rspa.2017.0500)
Supplement: Code.zip [file rspa20170500supp1.zip › vec_fields.m]

function y = vec_fields(x,par,mode)

y=x;

z1=x(1,:);
w1=x(2,:);
z2=x(3,:);
w2=x(4,:);
z3=x(5,:);
ux=x(6,:);
uy=x(7,:);

al=par(1,:);b=par(2,:);beta=par(3,:);ga=par(4,:);xi=par(5,:);
a=par(6,:);om=par(8,:);phi=par(9,:);kp=par(10,:);d=par(11,:);

switch mode
  case {'NC'}
      y(1,:)=w1;
      y(2,:)=al.*b - al.*beta.*(z1 - z2) - 2.*al.*ga.*xi.*(w1 - w2);
      y(3,:)=w2;
      y(4,:)=beta.*(z1 - z2) - kp.*z2 + a.*(uy.*cos(phi) - ux.*sin(phi)) + 2.*ga.*xi.*(w1 - w2);
      y(5,:)=-z3./(2.*xi);
      y(6,:)=ux + om.*uy - ux.*(ux.^2 + uy.^2);
      y(7,:)=uy - om.*ux - uy.*(ux.^2 + uy.^2);
  case {'CWoP'}
      y(1,:)=w1;
      y(2,:)=al.*b - al.*beta.*(z1 - z2) - 2.*al.*ga.*xi.*(w1 - w2);
      y(3,:)=w2;
      y(4,:)=beta.*(z1 - z2) - kp.*z2 - 2.*w2.*xi - z3 + a.*(uy.*cos(phi) - ux.*sin(phi)) + 2.*ga.*xi.*(w1 - w2);
      y(5,:)=w2;
      y(6,:)=ux + om.*uy - ux.*(ux.^2 + uy.^2);
      y(7,:)=uy - om.*ux - uy.*(ux.^2 + uy.^2);
  case {'CWP'}
      y(1,:)=w1 - w2 - (z3 - 1)./(2.*xi);
      y(2,:)=al.*b - al.*beta.*(z1 - z2) - 2.*al.*ga.*xi.*(w1 - w2);
      y(3,:)=-(z3 - 1)./(2.*xi);
      y(4,:)=beta.*(z1 - z2) - kp.*z2 + a.*(uy.*cos(phi) - ux.*sin(phi)) + 2.*ga.*xi.*(w1 - w2) - 1;
      y(5,:)=-(z3 - 1)./(2.*xi);
      y(6,:)=ux + om.*uy - ux.*(ux.^2 + uy.^2);
      y(7,:)=uy - om.*ux - uy.*(ux.^2 + uy.^2);
end
