# Supplementary material for: Analysis and control of the dynamical response of a higher order drifting oscillator
Source: Proc Math Phys Eng Sci. 2018 Feb 21;474(2210):20170500. doi: 10.1098/rspa.2017.0500 (PMC5832829; doi:10.1098/rspa.2017.0500)
Supplement: mdl_kv.m [file rspa20170500supp2.m]

function [x1,x2,x3,x4] = mdl_kv(b,alpha,beta,gamma,zeta,g,x1pre,x2pre,x3pre,x4pre,harmonic,Ts)

x1pos = x1pre(1);
x2pos = x2pre(1);
x3pos = x3pre(1);
x4pos = x4pre(1);

x1vel = x1pre(2);
x2vel = x2pre(2);
x3vel = x3pre(2);
x4vel = x4pre(2);

if (x2pos-x3pos-g) < -realmin || (x3pos-x4pos) < -10^(-5)
    P1 = 0;
else
    P1 = 1;
end

if (2*zeta*x3vel+x3pos-x4pos) < -10^(-10)
    P2 = 0;
else
    P2 = 1;
end

if (2*zeta*x3vel+x3pos-x4pos-1) < -10^(-10)
    P3 = 0;
else
    P3 = 1;
end

if (x4vel) < -10^(-10)
    P4 = 0;
else
    P4 = 1;
end

temp1 = alpha*b-alpha*beta*(x1pos-x2pos)-2*alpha*gamma*zeta*(x1vel-x2vel);
temp2 = harmonic-beta*(x2pos-x1pos)-2*gamma*zeta*(x2vel-x1vel)...
    -P1*P2*(1-P3)*(2*zeta*x2vel+x3pos-x4pos)-P1*P3; 

% update velocity
x1vel = x1vel+temp1*Ts;
x2vel = x2vel+temp2*Ts;
x3vel = P1*x2vel-(1-P1)*(x3pos-x4pos)/(2*zeta);
x4vel = P1*P3*P4*(x2vel+(x3pos-x4pos-1)/(2*zeta));

% update acceleration
x1acc = temp1;
x2acc = temp2;

% update position
x1pos = x1pos + x1vel*Ts;
x2pos = x2pos + x2vel*Ts;
x3pos = x3pos + x3vel*Ts;
x4pos = x4pos + x4vel*Ts;

%update output
x1(3) = x1acc; % acceleration
x1(2) = x1vel; % velocity
x1(1) = x1pos; % position

x2(3) = x2acc; % acceleration
x2(2) = x2vel; % velocity
x2(1) = x2pos; % position

x3(2) = x3vel; % velcity
x3(1) = x3pos; % position

x4(2) = x4vel; % velcity
x4(1) = x4pos; % position
