# Supplementary material for: Analysis and control of the dynamical response of a higher order drifting oscillator
Source: Proc Math Phys Eng Sci. 2018 Feb 21;474(2210):20170500. doi: 10.1098/rspa.2017.0500 (PMC5832829; doi:10.1098/rspa.2017.0500)
Supplement: run_mdl.m [file rspa20170500supp3.m]

%%%%%%%%%%%%%%%%%%%%%%%%%%%%%%%%%%%
% 2017.03.02
%%%%%%%%%%%%%%%%%%%%%%%%%%%%%%%%%%%
delete myorbit.txt
delete mydisp.txt
delete poincare.txt
clear all
clc

n = 1000; % n samples per period
np = 20; % total number periods
iter = np*n; % the Euler steps

pp = 1;
qq = 1;
kp = 0;
kv = 0;

%%%%%%%%%%%%%%%%%%%%%%%%%%%%%%%%%%%%%%%%%%%%%%%%%%%%%%%%%%%%%%%%%%%%%%%%
% system parameter
%%%%%%%%%%%%%%%%%%%%%%%%%%%%%%%%%%%%%%%%%%%%%%%%%%%%%%%%%%%%%%%%%%%%%%%%
ratio = 1;
alpha = 0.1;
beta = 0.1/ratio;
gamma = 1.0/ratio;
zeta = 0.05*ratio/sqrt(ratio);
g = 0.02;

a = 0.35;
b = 0.2;
phi = 0;
%%%%%%%%%%%%%%%%%%%%%%%%%%%%%%%%%%%%%%%%%%%%%%%%%%%%%%%%%%%%%%%%%%%%%%%%%
% data for save and play
%%%%%%%%%%%%%%%%%%%%%%%%%%%%%%%%%%%%%%%%%%%%%%%%%%%%%%%%%%%%%%%%%%%%%%%%%
x_1_pos = zeros(1,iter+1);    % m1 position 
x_1_vel = zeros(1,iter+1);    % m1 velocity 
x_1_acc = zeros(1,iter+1);    % m1 acceleration 
x_2_pos = zeros(1,iter+1);    % m2 position 
x_2_vel = zeros(1,iter+1);    % m2 velocity 
x_2_acc = zeros(1,iter+1);    % m2 acceleration 
x_3_pos = zeros(1,iter+1);    % slider top position 
x_3_vel = zeros(1,iter+1);    % slider top velocity
x_4_pos = zeros(1,iter+1);    % slider bottom position 
x_4_vel = zeros(1,iter+1);    % slider bottom velocity 
harmonic = zeros(1,iter+1);
pow = zeros(1,iter+1); 

%%%%%%%%%%%%%%%%%%%%%%%%%%%%%%%%%%%%%%%%%%%%%%%%%%%%%%%%%%%%%%%%%%%%%%%%%
% simulation
%%%%%%%%%%%%%%%%%%%%%%%%%%%%%%%%%%%%%%%%%%%%%%%%%%%%%%%%%%%%%%%%%%%%%%%%%
for omega = 0.428:0.002:0.428

    Ts = 2*pi/omega/n;
    
%     x_1_pos(1) = x_1_pos(end);
%     x_1_vel(1) = x_1_vel(end);
%     x_2_pos(1) = x_2_pos(end);
%     x_2_vel(1) = x_2_vel(end);
%     x_3_pos(1) = x_3_pos(end);
%     x_3_vel(1) = x_3_vel(end);
%     x_4_pos(1) = x_4_pos(end);
%     x_4_vel(1) = x_4_vel(end);

%     x_1_pos(1) = 29.0126;
%     x_1_vel(1) = -0.0079;
%     x_2_pos(1) = 26.9589;
%     x_2_vel(1) = 1.1412;
%     x_3_pos(1) = 27.9601;
%     x_3_vel(1) = 1.4211e-13;
%     x_4_pos(1) = 27.9601;
%     x_4_vel(1) = 0;

%     x_1_pos(1) = 38.6820;
%     x_1_vel(1) = 0.0033;
%     x_2_pos(1) = 36.7130;
%     x_2_vel(1) = -0.0114;
%     x_3_pos(1) = 36.6924;
%     x_3_vel(1) = -0.0114;
%     x_4_pos(1) = 36.0877;
%     x_4_vel(1) = 0;

    for i = 1:iter
        
%         if i > 90000
%             ratio = 0.5;
%             beta = 0.1/ratio;
%             gamma = 1.0/ratio;
%             zeta = 0.05*ratio/sqrt(ratio);
%         end
        
        x1 = [x_1_pos(i),x_1_vel(i)];
        x2 = [x_2_pos(i),x_2_vel(i)];
        x3 = [x_3_pos(i),x_3_vel(i)];
        x4 = [x_4_pos(i),x_4_vel(i)];
    
        harmonic(i) = a*cos(omega*Ts*(i-1)+phi) + kp*(x_2_pos(i)-x_4_pos(i))...
            + kv*(x_2_vel(i)-x_4_vel(i));
        [x_1_later,x_2_later,x_3_later,x_4_later] = mdl_kv(b,alpha,beta,...
            gamma,zeta,g,x1,x2,x3,x4,harmonic(i),Ts);
    
        x_1_pos(i+1) = x_1_later(1);
        x_1_vel(i+1) = x_1_later(2);
        x_1_acc(i+1) = x_1_later(3);
        x_2_pos(i+1) = x_2_later(1);
        x_2_vel(i+1) = x_2_later(2);
        x_2_acc(i+1) = x_2_later(3);
        x_3_pos(i+1) = x_3_later(1);
        x_3_vel(i+1) = x_3_later(2);
        x_4_pos(i+1) = x_4_later(1);
        x_4_vel(i+1) = x_4_later(2);
        
        pow(i+1) = pow(i) + harmonic(i)*x_2_vel(i);
    
        if abs((i/n) - round(i/n))< realmin
            xp(i/n) = x_4_later(1);
            vp(i/n) = x_2_later(2);
            if (i/n) > 1
                zp(i/n) = (pow(i)-pow(i-n))/(2*pi/omega);
            end
        end
    end
%%%%%%%%%%%%%%%%%%%%%%%%%%%%%%%%%%%%%%%%%%%%%%%%%%%%%%%%%%%%%%%%%%%%%%%%%
% plot figure
%%%%%%%%%%%%%%%%%%%%%%%%%%%%%%%%%%%%%%%%%%%%%%%%%%%%%%%%%%%%%%%%%%%%%%%%%
t = 1:iter;
figure(1)
plot(t*Ts,x_1_pos(1,1:iter),'g-','LineWidth',2)
hold on
plot(t*Ts,x_2_pos(1,1:iter),'r-','LineWidth',2)
hold on
plot(t*Ts,x_3_pos(1,1:iter),'b-','LineWidth',2)
hold on
plot(t*Ts,x_4_pos(1,1:iter),'k-','LineWidth',2)
hold off
xlabel('Time')
ylabel('Displacements')

% nc = (np-10)*n;
% % dlmwrite('myorbit.txt', [x_2_pos(nc:end)'-x_4_pos(nc:end)' x_2_vel(nc:end)'], 'delimiter', '\t')
% % dlmwrite('mydisp.txt', [t(nc:end)'*Ts, x_1_pos(nc:end-1)' x_2_pos(nc:end-1)' ...
% %     x_3_pos(nc:end-1)' x_4_pos(nc:end-1)' x_1_vel(nc:end-1)' x_2_vel(nc:end-1)' ...
% %     x_3_vel(nc:end-1)' x_4_vel(nc:end-1)'], 'delimiter', '\t')
% % dlmwrite('poincare.txt', [xp' vp'], 'delimiter', '\t')
% 
% nc = np*n;
% dlmwrite('myorbit.txt', [x_2_pos(1:nc)'-x_4_pos(1:nc)' x_2_vel(1:nc)'], 'delimiter', '\t')
% dlmwrite('mydisp.txt', [t(1:nc)'*Ts, x_1_pos(1:nc)' x_2_pos(1:nc)' ...
%     x_3_pos(1:nc)' x_4_pos(1:nc)' x_1_vel(1:nc)' x_2_vel(1:nc)' ...
%     x_3_vel(1:nc)' x_4_vel(1:nc)' harmonic(1:nc)'], 'delimiter', '\t')
% dlmwrite('poincare.txt', [xp' vp'], 'delimiter', '\t')

figure(2)
plot(x_1_pos(1,round(iter*2/3):iter)-x_4_pos(1,round(iter*2/3):iter),...
    x_1_vel(1,round(iter*2/3):iter),'b-','LineWidth',2)
xlabel('x_2-x_4')
ylabel('y_2')

figure(3)
plot(omega,vp(1,round(np*2/3)+1:np),'r.','LineWidth',2)
hold on

v2(pp,1:length(vp(1,round(np*2/3)+1:np))) = vp(1,round(np*2/3)+1:np);

figure(4)
plot(omega,(xp(end)-xp(round(np/3)))/(Ts*n*(np-round(np/3))),'r.','LineWidth',2)
hold on

v4avg(pp,1) = (xp(end)-xp(round(np/3)))/(Ts*n*(np-round(np/3)));

figure(5)
plot(omega,zp(1,round(np*2/3)+1:np),'r.','LineWidth',2)
hold on

Pavg(pp,1:length(vp(1,round(np*2/3)+1:np)))= zp(1,round(np*2/3)+1:np);

% figure(6)
% plot(zp,'r-')
% hold on

pp = pp + 1;
end
